# Supplementary material for: IL-27 receptor-regulated stress myelopoiesis drives abdominal aortic aneurysm development
Source: Nat Commun. 2019 Nov 6;10:5046. doi: 10.1038/s41467-019-13017-4 (PMC6834661; doi:10.1038/s41467-019-13017-4)
Supplement: Supplementary file 3 — Source Data [file 41467_2019_13017_MOESM3_ESM.xlsx]

## Sheet: Fig. 1
Fig. 1e						Fig. 1g	Females					Fig. 1h	Males
	Females	AAA	no AAA				Days	Apoe-/-	Apoe-/-Il27ra+/-	Apoe-/-Il27ra-/-			Days	Apoe-/-	Apoe-/-Il27ra+/-	Apoe-/-Il27ra-/-
	Apoe-/-	7	3				1	0					1	0
	Apoe-/-Il27ra+/-	11	6				3	0					3	1
	Apoe-/-Il27ra-/-	3	12				4	1					4	1
							5	0					5	1
							7	0					7	0
							13	1					12	0
							16	0					14	0
Fig. 1f	Males	AAA	no AAA				20	0					16	0
	Apoe-/-	10	3				24	0					20	0
	Apoe-/-Il27ra+/-	10	4				28	0					24	1
	Apoe-/-Il27ra-/-	4	9				1		0				28	0
							3		0				1		0
							4		0				3		0
							5		0				4		0
							7		0				5		0
							13		0				7		1
							16		0				12		0
							20		0				14		1
							24		0				16		0
							28		0				20		0
							1			0			24		0
							3			0			28		0
							4			0			1			0
							5			0			3			0
							7			0			4			0
							13			0			5			0
							16			0			7			0
							20			0			12			0
							24			0			14			0
							28			0			16			0
													20			0
													24			0
													28			0

## Sheet: Fig. 2
Fig. 2a	CD45+			Fig. 2b	CD11b+		CD11b+CD11c+		CD11c+
	Apoe-/-Il27ra+/-	Apoe-/-Il27ra-/-			Apoe-/-Il27ra+/-	Apoe-/-Il27ra-/-	Apoe-/-Il27ra+/-	Apoe-/-Il27ra-/-	Apoe-/-Il27ra+/-	Apoe-/-Il27ra-/-
	11147	2108			3266	110	2090	141	496	59
	27042	3276			4256	564	2594	393	1093	177
	12803	737			6597	1137	1963	260	351	94
	37434	5363			3084	1401	1330	514	611	154
	83941	5246			9519	413	2804	455	790	50
	43854	1041			2616	208	1208	144	346	322
		1813				504		195		39
		2533				1299		426		47
Fig. 2c	Ly6Chi		Ly6Clow		Neutrophils			Fig. 2e	Ccl2		Ccl5
	Apoe-/-Il27ra+/-	Apoe-/-Il27ra-/-	Apoe-/-Il27ra+/-	Apoe-/-Il27ra-/-	Apoe-/-Il27ra+/-	Apoe-/-Il27ra-/-			Apoe-/-Il27ra+/-	Apoe-/-Il27ra-/-	Apoe-/-Il27ra+/-	Apoe-/-Il27ra-/-
	740	32	893	41	1237	269			1	0.00900707	1	0.0129025
	580	101	1745	340	1360	306			1	0.677987	1	0.568116
	622	441	1221	330	1554	296			1	0.000560497	1	0.0015102
	1392	52	1097	762	425	353			1	0.261463	1	0.466672
	868	556	3227	168	457	26			1	0.0248052	1	0.0138533
	903	18	899	106	409	40
		51		182		61
		178		561		169
Fig. 2f	Tnf		Il1b			Fig. 2g	Mmp2		Mmp9
	Apoe-/-Il27ra+/-	Apoe-/-Il27ra-/-	Apoe-/-Il27ra+/-	Apoe-/-Il27ra-/-			1	0.0775584	1	0.00422812
	1	0.0498092	1	0.00670969			1	0.34161	1	0.157034
	1	0.459515	1	0.0932348			1	0.36527	1	0.470618
	1	0.237707	1	0.499831			1	0.221915	1	0.477877
	1	0.692345					1	0.0544635	1	0.0238006
	1	0.0308811					1	0.0397789	1	0.0278978
Fig. 2h	WBC				Monocytes				Neutrophils
	Day 0		Day 5		Day 0		Day 5		Day 0		Day 5
	Apoe-/-Il27ra+/-	Apoe-/-Il27ra-/-	Apoe-/-Il27ra+/-	Apoe-/-Il27ra-/-	Apoe-/-Il27ra+/-	Apoe-/-Il27ra-/-	Apoe-/-Il27ra+/-	Apoe-/-Il27ra-/-	Apoe-/-Il27ra+/-	Apoe-/-Il27ra-/-	Apoe-/-Il27ra+/-	Apoe-/-Il27ra-/-
	3.2	6.26	9.43	6.2	0.02	0.67	0.48	0.53	1.24	3.34	3.91	5.15
	5.27	5.67	11.72	7.33	0.02	0.52	0.62	0.52	0.93	2.24	5	3.42
	3.21	5.2	12.35	8.2	0.01	0.39	0.69	0.66	1.55	3.36	7.07	2.96
	3.07	3.22	15.78	7.69	0.27	0.25	0.74	0.86	0.98	1.4	6.03	4.29
	3.24	6.7	11.32	8.62	0.17	0.48	1.49	0.6	1.56	2.54	7.56	3.45

## Sheet: Fig. 3
Fig. 3c	LSK				LT-HSC				HPC-1				Myel prog				CMP
	PBS		Ang II		PBS		Ang II		PBS		Ang II		PBS		Ang II		PBS		Ang II
	Apoe-/-Il27ra+/-	Apoe-/-Il27ra-/-	Apoe-/-Il27ra+/-	Apoe-/-Il27ra-/-	Apoe-/-Il27ra+/-	Apoe-/-Il27ra-/-	Apoe-/-Il27ra+/-	Apoe-/-Il27ra-/-	Apoe-/-Il27ra+/-	Apoe-/-Il27ra-/-	Apoe-/-Il27ra+/-	Apoe-/-Il27ra-/-	Apoe-/-Il27ra+/-	Apoe-/-Il27ra-/-	Apoe-/-Il27ra+/-	Apoe-/-Il27ra-/-	Apoe-/-Il27ra+/-	Apoe-/-Il27ra-/-	Apoe-/-Il27ra+/-	Apoe-/-Il27ra-/-
	2.39	1.78	10.8	1.38	8.35	8.75	4.1	8.63	60.7	59.1	56.3	65	11.9	11.7	33.5	15	22.2	24.2	13.4	14.2
	2.2	1.67	2.84	1.27	5.76	11.1	3.59	10.8	65.3	58.6	80	29.6	12.9	11.4	28	13.9	19.5	20.7	19.5	9.96
	3.19	1.96	5.8	0.811	4.85	6.78	5.17	10.9	64.6	59.9	71.9	64.9	9.37	12	31	9.79	18.6	19	13.3	24
	1.55	2.03	3.21	3.6	4.64	6.87	5.52	7.47	64.5	63.9	71.5	71.1	7.68	12.6	27.7	24.4	15.5	26	22.8	16.9
	1.93	2.8	3.05	3.18	3.46	5.39	6.04	10.3	63.1	58.2	70.1	64.6	10.4	14	19.8	16.7	20	22	20.7	15.8
	2.93		2.36	1.74	5.12		5.63	6.98	63.3		72.4	55.5	12		25.7	15.4	20		30.4	16.3
	2.66		2.8	2.02	4.94		8.12	8.63	64.5		71.2	57	12.7		22.7	19.3	27		24.5	22.2
			3.72	0.821			4.26	6.1			68.1	62.1			21.2	22.5			38.9	18.2
			6.94	0.919			4.29	10.8			75.8	67.6			21.1	18.9			37	20
			2.23	0.808			7.45	7.2			63	66.5			25	19.5			31	27
			4.73	2.38			6.66	9.59			69.6	70.1			44.8	13.9			33	20
			5.23	0.296			2.66	7.98			78.2	66.2			33.4	23.1			29	22
Fig. 3d	LSK				LT-HSC				HPC-1				Myel prog				CMP
	PBS		Ang II		PBS		Ang II		PBS		Ang II		PBS		Ang II		PBS		Ang II
	Apoe-/-Il27ra+/-	Apoe-/-Il27ra-/-	Apoe-/-Il27ra+/-	Apoe-/-Il27ra-/-	Apoe-/-Il27ra+/-	Apoe-/-Il27ra-/-	Apoe-/-Il27ra+/-	Apoe-/-Il27ra-/-	Apoe-/-Il27ra+/-	Apoe-/-Il27ra-/-	Apoe-/-Il27ra+/-	Apoe-/-Il27ra-/-	Apoe-/-Il27ra+/-	Apoe-/-Il27ra-/-	Apoe-/-Il27ra+/-	Apoe-/-Il27ra-/-	Apoe-/-Il27ra+/-	Apoe-/-Il27ra-/-	Apoe-/-Il27ra+/-	Apoe-/-Il27ra-/-
	61080	38250	105690	56070	2115	2595	4500	3915	38520	22920	71985	31140	304230	252270	707010	607230	61155	47835	139830	91950
	48030	28620	229680	54240	2460	1965	9855	4680	31050	18300	174030	30900	281160	196200	713880	596565	57345	50775	210510	68175
	69780	40650	139230	62940	3450	2190	5310	3840	44985	23655	44925	39090	204900	249645	745590	631965	55890	54870	103560	90465
	12390	17145	272595	58260	1035	1500	9270	6300	7515	10140	96960	39360	61455	106650	934650	635175	13635	25845	198480	58290
	19785	18060	94380	66330	1140	2010	7245	7425	12915	10590	213075	68505	106500	90405	854535	577215	20745	18735	273780	107175
	29985		92115	25035	1455		4620	6360	19365		75525	46500	122700		747420	589065	22860		99885	59400
	24570		121515	36990	1140		5085	6045	15855		64200	50175	117240		846045	443520	18120		103290	82980
			243570	65430			3780	2160			65820	16275			781545	537795			73080	45915
			190050	45030			7905	5250			33165	10950			739005	459210			118200	74340
			132480	33090			3900	2070			28470	12285			1506420	632910			98310	44175
			125475	63345			7335	4890			85140	46530			931620	432210			126990	76125
			109035	54570			13725	1005			176430	6315			1189035	459810			157950	45735
Fig. 3e	LSK				LT-HSC				HPC-1				Myel prog				CMP
	PBS		Ang II		PBS		Ang II		PBS		Ang II		PBS		Ang II		PBS		Ang II
	Apoe-/-Il27ra+/-	Apoe-/-Il27ra-/-	Apoe-/-Il27ra+/-	Apoe-/-Il27ra-/-	Apoe-/-Il27ra+/-	Apoe-/-Il27ra-/-	Apoe-/-Il27ra+/-	Apoe-/-Il27ra-/-	Apoe-/-Il27ra+/-	Apoe-/-Il27ra-/-	Apoe-/-Il27ra+/-	Apoe-/-Il27ra-/-	Apoe-/-Il27ra+/-	Apoe-/-Il27ra-/-	Apoe-/-Il27ra+/-	Apoe-/-Il27ra-/-	Apoe-/-Il27ra+/-	Apoe-/-Il27ra-/-	Apoe-/-Il27ra+/-	Apoe-/-Il27ra-/-
	3.13	2.53	18	3.61	5.15	4.27	10.9	6.76	1.7	1.48	21	4.26	17.3	24.6	34.1	15.4	4.86	2.39	34.2	9.65
	2.21	1.82	9.51	7.97	2.34	2.81	10.4	13.2	1.09	0.951	11.1	9.06	10.2	11.1	25.6	20.8	5.25	4.56	21.2	16.6
	2.03	1.51	16.9	5.19	1.05	0.719	14.3	4.38	1.04	1.15	21.7	6.34	6.92	12.7	27.9	18.9	2.4	2.66	18.9	14.9
	3.06	2.12	15.4	1.22	4.08	2.23	13.9	1.24	1.57	1.79	16.3	1.6	23.9	14	29.2	12.1	4.23	3.38	24.1	7.4
	4.77	4.41	13.8	0.677	5.7	3.48	17.5	0.498	3.3	2.74	15	0.883	25.7	25.9	36.1	10.8	7.54	5.76	38.3	6.95
	4.44	2.62	7.04	1.91	4.52	2.28	6.76	1.59	2.79	1.74	8.57	2.35	30.8	21.7	25.7	13.9	5.04	8.58	29.4	12.4
	1.11		3.56		1.88		3.66		0.818		4.45		14.1		14		2.32		15.2
	2.48		6.31		3.7		6.8		1.4		7.48		22.1		22		4.61		20.6
Fig. 3f	G0/G1						G2/M
	LSK		LT-HSC		HPC-1		LSK		LT-HSC		HPC-1
	Apoe-/-Il27ra+/-	Apoe-/-Il27ra-/-	Apoe-/-Il27ra+/-	Apoe-/-Il27ra-/-	Apoe-/-Il27ra+/-	Apoe-/-Il27ra-/-	Apoe-/-Il27ra+/-	Apoe-/-Il27ra-/-	Apoe-/-Il27ra+/-	Apoe-/-Il27ra-/-	Apoe-/-Il27ra+/-	Apoe-/-Il27ra-/-
	65.3	87.3	74	90.8	73	83.1	25.2	10.4	19.8	6.63	17.5	14
	67.3	85.9	71.9	88.5	70.2	81.8	26.4	11.7	10.6	7.95	24.8	16
	81.7	88.2	78.4	89.5	79.4	84.7	15.7	9.06	19.5	7.47	18	12.3
	61.3	84.6	65.4	84.3	65.6	80.1	30.6	13.2	17.7	13	26.3	17.5
	82.2	90	84.4	79.8	81.6	86.7	13.5	8.41	29.1	10.1	13.9	11.3
	77.6	85.1	69	87	78.4	83.8	16.5	9.87	10.4	7.66	16.4	10.8

## Sheet: Fig. 4
Fig. 4b	Apoe-/-Il27ra+/-	Apoe-/-Il27ra-/-		Fig. 4d	Untreated	Ang II	IL-27	IL-27+Ang II	IL-27+Ang II+Rux
	116	36			50	70	76	115	57
	110	35			43	65	71	120	60
	123	45			55	60	65	110	68
	119	47			40	78	59	133	50
	149	81
	157	82

## Sheet: Fig. 5
Fig. 5b		AAA	no AAA		Fig. 5c
	90% Apoe-/- CD45.1:10% Apoe-/-Il27ra-/- CD45.2	6	1			Days	90% Apoe-/- CD45.1:10% Apoe-/-Il27ra-/- CD45.2	50% Apoe-/- CD45.1:50% Apoe-/-Il27ra-/- CD45.2	10% Apoe-/- CD45.1:90% Apoe-/-Il27ra-/- CD45.2
	50% Apoe-/- CD45.1:50% Apoe-/-Il27ra-/- CD45.2	5	8			1	0
	10% Apoe-/- CD45.1:90% Apoe-/-Il27ra-/- CD45.2	1	5			3	0
						4	0
						5	1
						7	1
						12	1
						14	0
						16	0
						18	0
						20	1
						22	0
						24	1
						28	0
						1		0
						3		0
						4		0
						5		0
						7		0
						12		1
						14		1
						16		0
						18		0
						20		0
						22		0
						24		0
						28		0
						1			0
						3			0
						4			0
						5			0
						7			0
						12			0
						14			0
						16			0
						18			0
						20			0
						22			0
						24			0
						28			0
Fig. 5d	LSK		LT-HSC		HPC-1			Fig. 5e	Myel prog		CMP		GMP
	Apoe-/- CD45.1	Apoe-/-Il27ra-/- CD45.2	Apoe-/- CD45.1	Apoe-/-Il27ra-/- CD45.2	Apoe-/- CD45.1	Apoe-/-Il27ra-/- CD45.2			Apoe-/- CD45.1	Apoe-/-Il27ra-/- CD45.2	Apoe-/- CD45.1	Apoe-/-Il27ra-/- CD45.2	Apoe-/- CD45.1	Apoe-/-Il27ra-/- CD45.2
	52.2	52.56	21.1	69.48	50.7	42.96			54.1	52.08	54.6	50.76	59.2	46.44
	63.6	22.356	13.3	57.564	48	35.316			55.4	42.228	55.6	41.796	58.4	39.852
	67.9	21.805	18.2	56.604	49.1	26.878			69.6	23.407	69.1	24.564	73.7	20.381
	48.4	31.72	22.6	54.912	58.7	24.336			50.5	46.28	49.1	46.904	56.8	40.664
	67.2	35.67	16.7	82.041	54.5	34.44			63	41.451	61.3	44.157	71.2	32.349
Fig. 5f	Ly6Chi		Ly6Clow		Neutrophils
	Apoe-/- CD45.1	Apoe-/-Il27ra-/- CD45.2	Apoe-/- CD45.1	Apoe-/-Il27ra-/- CD45.2	Apoe-/- CD45.1	Apoe-/-Il27ra-/- CD45.2
	80.9	21.48	77.3	25.08	66.7	38.16
	74.9	26.244	75.2	25.812	58.6	43.632
	73.7	22.161	72.2	23.674	54.4	38.804
	77.1	21.32	77.2	21.84	62.9	36.4
	79.2	23.862	75.5	27.552	64.5	41.574
Fig. 5g	Ly6Chi		Ly6Clow		Neutrophils
	Apoe-/- CD45.1	Apoe-/-Il27ra-/- CD45.2	Apoe-/- CD45.1	Apoe-/-Il27ra-/- CD45.2	Apoe-/- CD45.1	Apoe-/-Il27ra-/- CD45.2
	79.5	24.6	73.1	32.28	64.8	41.76
	71.4	30.888	74.5	27.54	60.2	42.768
	61.1	34.532	68.5	27.857	53.9	40.762
	79.8	21.008	75.1	25.896	59	42.12
	79.4	25.338	77.4	27.798	64.9	42.927
Fig. 5h	Ly6Chi		Ly6Clow		Neutrophils
	Apoe-/- CD45.1	Apoe-/-Il27ra-/- CD45.2	Apoe-/- CD45.1	Apoe-/-Il27ra-/- CD45.2	Apoe-/- CD45.1	Apoe-/-Il27ra-/- CD45.2
	35.7	51.48	48	43.2	63.2	44.16
	61.5	24.948	36.4	39.312	80	21.6
	61.5	13.706	50	24.742	85.7	12.727
	70.6	26.936	64.3	35.256	65.2	33.904
	83.5	19.311	67	36.654	67.8	38.622

## Sheet: Fig. 7
Fig. 7c	p21				p53
	PBS		Ang II		PBS		Ang II
	Apoe-/-Il27ra+/-	Apoe-/-Il27ra-/-	Apoe-/-Il27ra+/-	Apoe-/-Il27ra-/-	Apoe-/-Il27ra+/-	Apoe-/-Il27ra-/-	Apoe-/-Il27ra+/-	Apoe-/-Il27ra-/-
	0.602469	0.889908	0.41629	1.04231	0.602469	0.889908	0.41629	1.04231
	0.624116	0.860263	0.529321	0.708394	0.624116	0.860263	0.529321	0.708394
	0.617735	0.497713	0.482525	0.874964	0.194232	0.821555	0.482525	1.16076
	0.543855	1.10875	0.187541	0.722679	0.188896	1.08234	0.802708	0.692583
			0.43882				0.602507
Fig. 7f	Untreated	Ang II	IL-27	IL-27+Ang II
	1.01059	0.965193	0.669584	0.210896
	0.542888	0.810597	0.469141	0.125659
	1.1944	0.915151	0.358816	0.124311
	0.707628	0.818418	0.424193	0.183816
Fig. 7h	Apoe-/- untreated	Apoe-/- Ang II	Apoe-/-Il27ra-/- untreated	Apoe-/-Il27ra-/- Ang II	Apoe-/- Il27ra-/-Trp53d/d untreated	Apoe-/- Il27ra-/-Trp53d/d Ang II
	65	100	35	62	63	98
	62	97	37	64	60	102
	43	70	20	42	65	96
	45	65	24	45	50	78
					46	82
Fig. 7b				Fig. 7e

## Sheet: Suppl Fig. 1
Suppl. Fig. 1a	Apoe-/-Il27ra+/-	Apoe-/-Il27ra-/-		Suppl. Fig. 1b	Apoe-/-	Apoe-/-Il27ra+/-	Apoe-/-Il27ra-/-		Suppl Fig. 1c	Apoe-/-	Apoe-/-Il27ra+/-	Apoe-/-Il27ra-/-
	137.46	139.83			30.69	31.27	25.73			3	2	1
	137.38	153.75			27.36	27.39	26.4			2.5	3	1
	121	127.77			24.56	29.06	28.24			1	3	1
	123.41	125.66			23.29	27.28	26.15			1	1	1
	120.41	125.7			35.52	32.93	33.54			1	1.8	1.5
	159.94				29.89	30.94	30.77			2.5	1	1
	175.11				33.02	31.38	32.804			3	1.2	1.2
	105.5				30.12						1.2	2
					30.45						2	2
											3	1
											1	1
											1	1
											4
											3.5
											2.2
											2.5
											1
											4
Suppl Fig. 1d	Females				Males
		Apoe-/-	Apoe-/-Il27ra+/-	Apoe-/-Il27ra-/-		Apoe-/-	Apoe-/-Il27ra+/-	Apoe-/-Il27ra-/-
	I	0	17.6	6.7	I	7.7	0	0
	II	33.3	17.6	6.7	II	0	7.1	15.4
	III	0	23.5	6.7	III	15.4	21.4	15.4
	IV	66.7	5.9	0	IV	53.8	42.9	0

## Sheet: Suppl Fig. 2
Suppl Fig. 2c	Sham		Elastase application
	WT	Il27ra-/-	WT	Il27ra-/-
	0.5	0.5	5	2
	0.5	0.45	3	1.5
	0.45		2.3	0.8
	0.5		1.5	0.8
			4	2
			2.5	2
			5	0.8
			4	1.5
			1	1.5
			1.5

## Sheet: Suppl Fig. 3
Suppl Fig. 3c	males		females			Suppl Fig. 3d	males
	AAA	no AAA	AAA	no AAA			Apoe-/-Il27ra+/-	Apoe-/-Il27ra-/-
Apoe-/-Il27ra+/-	12	12	0	11			2	1
Apoe-/-Il27ra-/-	5	11	0	6			3	1
							3	1
							1	1.3
							1.8	1.5
							3	1

## Sheet: Suppl Fig. 6
Suppl Fig. 6b	CD11b+				Neutrophils
	PBS		Ang II		PBS		Ang II
	Apoe-/-Il27ra+/-	Apoe-/-Il27ra-/-	Apoe-/-Il27ra+/-	Apoe-/-Il27ra-/-	Apoe-/-Il27ra+/-	Apoe-/-Il27ra-/-	Apoe-/-Il27ra+/-	Apoe-/-Il27ra-/-
	0.313524	0.137341	1.024	0.725712	0.0840947	0.0294302	0.409029	0.26209
	0.750849	0.805511	0.994	0.709808	0.226138	0.246128	0.42159	0.299619
	0.458898	0.318068	1.839	0.292669	0.194684	0.168389	0.717616	0.0876767
	0.613613	0.768651	1.951	0.953075	0.253909	0.38548	1.20034	0.100917
	0.618586	0.2381	1.437	0.731523	0.22608	0.0824915	0.900363	0.392671
			1.204	0.838902			0.590279	0.53004
			3.461	1.40395			2.47411	0.318164

[truncated: 4 more sheets: Suppl Fig. 7, Suppl Fig. 8, Suppl Fig. 9, Suppl Fig. 10]
